# Supplementary material for: Structure and assembly of Borna disease virus 1 nucleoprotein-RNA complexes
Source: Sci Adv. 2026 Apr 10;12(15):eaeb0835. doi: 10.1126/sciadv.aeb0835 (PMC13068073; doi:10.1126/sciadv.aeb0835)
Supplement: Supplementary file 2 — Movies S1 and S2 [file sciadv.aeb0835_movies_s1_and_s2.zip]

Archive with 2 entries (2 files):
- aeb0835_movie_s1.mov
- aeb0835_movie_s2.mov
